# Supplementary material for: Early Clinical Experience with the Novel A-Stream Glaucoma Shunt Combined with Mid-Posterior Tenon’s Capsule Advancement Flap
Source: J Clin Med. 2025 Dec 21;15(1):56. doi: 10.3390/jcm15010056 (PMC12787121; doi:10.3390/jcm15010056)
Supplement: Supplementary file 1 [file jcm-15-00056-s001.zip]

Archive with 1 entries (1 files):
- Supplementary Video_A-stream.mov
